# Supplementary material for: Effect of Streptomyces roseolus Cell-Free Supernatants on the Fungal Development, Transcriptome, and Aflatoxin B1 Production of Aspergillus flavus
Source: Toxins (Basel). 2023 Jun 30;15(7):428. doi: 10.3390/toxins15070428 (PMC10467112; doi:10.3390/toxins15070428)
Supplement: Supplementary file 1 [file toxins-15-00428-s001.zip]

Archive with 2 entries (2 files):
- Table S1 VF.xlsx
- Table S2 VF.pdf
