# Supplementary material for: Effect of Streptomyces roseolus Cell-Free Supernatants on the Fungal Development, Transcriptome, and Aflatoxin B1 Production of Aspergillus flavus
Source: Toxins (Basel). 2023 Jun 30;15(7):428. doi: 10.3390/toxins15070428 (PMC10467112; doi:10.3390/toxins15070428)
Supplement: Supplementary file 1 [file toxins-15-00428-s001.zip › Table S1 VF.xlsx]

## Sheet: Analyse des SMC 21032022
Table S1: Details of gene expression regulation of the 56 secondary metabolites gene clusters of A. flavus in response to CFS4 exposition.
Significant p-value are in bold
*Differentially Expressed Genes (DEG) per biosynthetic gene cluster (BGC)
No. Cluster	Cluster product	Gene ID	Description	fold change	p. value	% DEG per BGC cluster*
1		AFLA_002820	Protein phosphatase 2C, putative	-3.1	0.005226	81.8
		AFLA_002830	alpha,alpha-trehalose-phosphate synthase subunit, putative	-4.25	0.000131
		AFLA_002840	HHE domain protein	-5.42	0.000494
		AFLA_002850	calcium binding protein Caleosin, putative	-2.69	0.032824
		AFLA_002860	NAD binding Rossmann fold oxidoreductase, putative	-3.95	0.000194
		AFLA_002870	conserved hypothetical protein	1.1	0.735584
		AFLA_002880	polyphosphoinositide phosphatase Fig4	-2.1	7e-06
		AFLA_002890	AMP-binding enzyme family protein	-2.16	4.3e-05
		AFLA_002900	polyketide synthase, putative	-1.58	0.000358
		AFLA_002910	conserved hypothetical protein	-1.16	0.125525
		AFLA_002920	flavonoid 3-hydroxylase, putative	-1.32	0.092944
2		AFLA_004220	FAD dependent oxidoreductase putative	#N/A	#N/A	100
		AFLA_004230	hypothetical protein	#N/A	#N/A
		AFLA_004240	conserved hypothetical protein	-2.23	8e-06
		AFLA_004250	zinc binding dehydrogenase, putative	-1.73	7.8e-05
		AFLA_004260	MFS transporter putative	#N/A	#N/A
		AFLA_004270	conserved hypothetical protein	-1.28	0.029751
		AFLA_004290	conserved hypothetical protein	-2.37	2e-05
		AFLA_004300	prenyltransferase putative	#N/A	#N/A
3		AFLA_004440	ABC multidrug transporter, putative	-1.43	0.210026	0
		AFLA_004450	nonribosomal peptide synthase, putative	-1.47	0.1511
4	Ditryptophenaline	AFLA_005440	nonribosomal peptide synthase, putative	-4.84	0.000761	100
		AFLA_005450	conserved hypothetical protein	-1.66	0.005228
		AFLA_005460	cytochrome P450, putative	-4.88	0.000184
5	Naphthopyrone	AFLA_006170	polyketide synthetase PksP	-3.07	0.015122	66.7
		AFLA_006180	conidial pigment biosynthesis oxidase Arb2/brown2	-3.73	0.003054
		AFLA_006190	multicopper oxidase, putative	-1.23	0.174623
6		AFLA_008700	#N/A	#N/A	#N/A	75
		AFLA_008710	#N/A	#N/A	#N/A
		AFLA_008720	conserved hypothetical protein	-2.09	1.8e-05
		AFLA_008730	hypothetical protein	#N/A	#N/A
		AFLA_008740	oxidoreductase, short chain dehydrogenase/reductase family	-2.21	5e-06
		AFLA_008750	hypothetical protein	-2.49	8.8e-05
		AFLA_008760	#N/A	#N/A	#N/A
		AFLA_008770	#N/A	#N/A	#N/A
		AFLA_008780	asparagine synthetase, putative	-1.08	0.37256
		AFLA_008790	#N/A	#N/A	#N/A
		AFLA_008800	#N/A	#N/A	#N/A
		AFLA_008810	#N/A	#N/A	#N/A
7		AFLA_009120	#N/A	#N/A	#N/A	80
		AFLA_009130	#N/A	#N/A	#N/A
		AFLA_009140	#N/A	#N/A	#N/A
		AFLA_009150	#N/A	#N/A	#N/A
		AFLA_009160	conserved hypothetical protein	-1.22	0.106609
		AFLA_009170	HMG-CoA reductase, putative	-2.54	3.2e-05
		AFLA_009180	#N/A	#N/A	#N/A
		AFLA_009190	efflux pump antibiotic resistance protein, putative	-1.19	0.031842
		AFLA_009200	conserved hypothetical protein	-4.55	1.1e-05
		AFLA_009210	hypothetical protein	-3.26	5e-06
8		AFLA_009980	ABC multidrug transporter, putative	-2.28	0.001188	100
		AFLA_009990	1-aminocyclopropane-1-carboxylate oxidase putative	#N/A	#N/A
		AFLA_010000	polyketide synthase putative	#N/A	#N/A
		AFLA_010010	nonribosomal peptide synthase, putative	-2.62	1.8e-05
		AFLA_010020	nonribosomal peptide synthase, putative	-2.89	0.000315
		AFLA_010030	oxidoreductase, 2OG-Fe(II) oxygenase family, putative	-2.1	7.7e-05
		AFLA_010040	conserved hypothetical protein	-1.51	0.003389
		AFLA_010050	alcohol dehydrogenase, putative	-1.58	0.001503
		AFLA_010060	#N/A	#N/A	#N/A
9	Aspergicillin	AFLA_010550	O-methyltransferase family protein	-2.28	0.000199	100
		AFLA_010560	hypothetical protein	-1.69	0.000632
		AFLA_010570	hypothetical protein	-2.28	8.3e-05
		AFLA_010580	nonribosomal peptide synthase, putative	-2.55	8e-05
		AFLA_010590	siderophore biosynthesis lipase/esterase, putative	-3.06	3.4e-05
		AFLA_010600	siderophore biosynthesis acetylase AceI, putative	-1.66	0.001219
		AFLA_010610	enoyl-CoA hydratase/isomerase family protein	-1.49	0.016999
		AFLA_010620	nonribosomal siderophore peptide synthase Sid2	-2.59	4e-05
		AFLA_010630	ABC multidrug transporter SidT	-1.65	0.003543
		AFLA_010640	MFS siderophore transporter, putative	-1.44	0.012896
10		AFLA_016120	O-methyltransferase family protein	#N/A	#N/A	50
		AFLA_016130	hypothetical protein	-1.1	0.412247
		AFLA_016140	conidial pigment biosynthesis scytalone dehydratase Arp1	-2.31	1.8e-05
11	Aspergillic acid	AFLA_022990	conserved hypothetical protein	-2.12	0.000155	72.7
		AFLA_023000	Ankyrin domain protein	-2.64	0.000381
		AFLA_023010	GA4 desaturase family protein	-4.82	4.7e-05
		AFLA_023020	NRPS-like enzyme, putative	-3.39	0.041983
		AFLA_023030	cytochrome P450 oxidoreductase GliC-like, putative	-2.37	0.057627
		AFLA_023040	C6 transcription factor, putative	-2.89	0.000223
		AFLA_023050	MFS transporter, putative	-1.74	0.311113
		AFLA_023060	hypothetical protein	-1.22	0.054133
		AFLA_023070	integral membrane protein	-2.41	5e-06
		AFLA_023080	integral membrane protein TmpA	-2.81	0.000124
		AFLA_023090	conserved hypothetical protein	-2.43	1.2e-05
12		AFLA_028710	short chain type dehydrogenase, putative	-1.28	0.190779	0
		AFLA_028720	NRPS-like enzyme, putative	-1.17	0.333895
		AFLA_028730	#N/A	#N/A	#N/A
13		AFLA_038600	nonribosomal peptide synthase putative	#N/A	#N/A	100
		AFLA_038610	Ankyrin repeat protein	-1.27	0.047142
		AFLA_038620	branched-chain amino acid aminotransferase, putative	-2.59	7.6e-05
		AFLA_038630	cytochrome P450 putative	#N/A	#N/A
14		AFLA_041040	#N/A	#N/A	#N/A	0
		AFLA_041050	#N/A	#N/A	#N/A
15	Aflatrem ATM2	AFLA_045450	ankyrin repeat-containing protein putative	#N/A	#N/A	66.7
		AFLA_045470	#N/A	#N/A	#N/A
		AFLA_045480	#N/A	#N/A	#N/A
		AFLA_045490	dimethylallyl tryptophan synthase, putative	-3.84	0.00120747
		AFLA_045500	#N/A	#N/A	#N/A
		AFLA_045510	#N/A	#N/A	#N/A
		AFLA_045520	#N/A	#N/A	#N/A
		AFLA_045530	#N/A	#N/A	#N/A
		AFLA_045540	#N/A	#N/A	#N/A
		AFLA_045550	#N/A	#N/A	#N/A
		AFLA_045560	carboxylic acid transport protein	-4.95	7.79e-05
		AFLA_045570	acetyl xylan esterase, putative	-1.33	0.383013
16		AFLA_047190	L-ornithine N5-oxygenase SidA	-2.76	2.22e-05	100
		AFLA_047200	palmitoyltransferase SidR	-2.7	3.36e-05
17		AFLA_053760	hypothetical protein	-2.14	0.000258303	100
		AFLA_053770	#N/A	#N/A	#N/A
		AFLA_053780	#N/A	#N/A	#N/A
		AFLA_053790	#N/A	#N/A	#N/A
		AFLA_053800	hypothetical protein	-1.69	4.19e-05
		AFLA_053810	alpha-ketoglutarate-dependent taurine dioxygenase	-12.5	4.72e-06
		AFLA_053820	FAD dependent oxidoreductase, putative	-6.21	4.72e-06
		AFLA_053830	MFS transporter Liz1/Seo1, putative	-2.77	3.08e-05
		AFLA_053840	conserved hypothetical protein	-1.79	0.0047335
		AFLA_053850	#N/A	#N/A	#N/A
		AFLA_053860	#N/A	#N/A	#N/A
		AFLA_053870	polyketide synthase, putative	-3.21	4.72e-06
18		AFLA_054260	MFS transporter, putative	-1.88	0.00187715	50
		AFLA_054270	NRPS-like enzyme putative	#N/A	#N/A
		AFLA_054280	#N/A	#N/A	#N/A
		AFLA_054290	#N/A	#N/A	#N/A
		AFLA_054300	#N/A	#N/A	#N/A
		AFLA_054310	conserved hypothetical protein	-1.06	0.666334
19		AFLA_060660	AMP-binding enzyme, putative	-1.92	3.63e-05	100
		AFLA_060670	integral membrane protein	-2.56	1.16e-05
		AFLA_060680	dimethylallyl tryptophan synthase, putative	-1.58	0.00156926
		AFLA_060690	cytochrome P450, putative	-2.48	1.27e-05
		AFLA_060700	phenylalanine ammonia-lyase, putative	-1.46	0.00588013
		AFLA_060710	toxin biosynthesis protein, putative	-2.33	0.0215537
20	3-(2,4-Dihydroxy-6-methylbenzyl)-orsellinaldehyde	AFLA_062800	aldo-keto reductase, putative	-1.87	2.1e-05	82.4
		AFLA_062810	#N/A	#N/A	#N/A
		AFLA_062820	polyketide synthase, putative	-1.88	0.00139671
		AFLA_062830	monoxygenase, putative	-1.44	0.032462
		AFLA_062840	conserved hypothetical protein	-1.65	0.0104418
		AFLA_062850	fatty acid desaturase, putative	-4.33	1.74e-05
		AFLA_062860	polyketide synthase, putative	-2.81	3.34e-05
		AFLA_062870	#N/A	#N/A	#N/A
		AFLA_062880	short chain dehydrogenase/oxidoreductase, putative	-1.33	0.0130619
		AFLA_062890	hypothetical protein	-1.19	0.29828
		AFLA_062900	glycerol-3-phosphate O-acyltransferase, putative	-2.7	4.72e-06
		AFLA_062910	proline-specific permease, putative	-2.46	2.37e-05
		AFLA_062920	conserved hypothetical protein	-2.74	2.32e-05
		AFLA_062930	glycosyl hydrolase, family 43, putative	-2.21	3.52e-05
		AFLA_062940	choline transport protein, putative	-1.6	0.00145909
		AFLA_062950	hypothetical protein	-1.22	0.125778
		AFLA_062960	conserved hypothetical protein	-1.39	0.00571276
		AFLA_062970	#N/A	#N/A	#N/A
		AFLA_062980	conserved hypothetical protein	-2.6	8.12e-05
		AFLA_062990	1-aminocyclopropane-1-carboxylate oxidase putative	#N/A	#N/A
		AFLA_063000	formiminoglutamate hydrolase, putative	-1.13	0.137225
		AFLA_063010	#N/A	#N/A	#N/A
		AFLA_063020	#N/A	#N/A	#N/A
21	Aspirochlorine	AFLA_064240	nonribosomal peptide synthase, putative	-1.42	0.000810897	91.7
		AFLA_064250	phenol 2-monooxygenase, putative	-2.59	0.000158998
		AFLA_064260	oligopeptide transporter, putative	-2.11	6.02e-05
		AFLA_064270	gibberellin 2-oxidase, putative	-1.44	0.00769778
		AFLA_064280	N-methyltransferase, putative	-1.04	0.800834
		AFLA_064290	O-methyltransferase, putative	-1.38	0.0550431
		AFLA_064300	fructosyl amino acid oxidase, putative	-1.22	0.085807
		AFLA_064310	hypothetical protein	-1.88	0.00031699
		AFLA_064320	oligopeptide transporter, putative	-3.24	8.83e-05
		AFLA_064330	conserved hypothetical protein	-1.88	0.000665581
		AFLA_064340	conserved hypothetical protein	-1.37	0.00982947
		AFLA_064350	MFS transporter, putative	-2.4	1.79e-05
		AFLA_064360	ABC multidrug transporter putative	#N/A	#N/A
		AFLA_064370	C6 transcription factor, putative	-2.34	7.17e-06
		AFLA_064380	conserved hypothetical protein	-2.35	0.000772783
		AFLA_064390	cytochrome P450 oxidoreductase GliF	-1.98	0.000138118
		AFLA_064400	benzoate 4-monooxygenase cytochrome P450, putative	-2.39	4.44e-05
		AFLA_064410	conserved hypothetical protein	-2.8	4.52e-05
		AFLA_064420	gliotoxin biosynthesis protein GliK	-2.9	3.93e-05
		AFLA_064430	macrolide phosphotransferase k, putative	-2.61	9.8e-05
		AFLA_064440	transport protein, putative	-2.8	2.67e-05
		AFLA_064450	aminotransferase GliI-like putative	#N/A	#N/A
		AFLA_064460	conserved hypothetical protein	-2.98	3.14e-05
		AFLA_064470	cytochrome P450, putative	-2.69	1.8e-05
		AFLA_064480	conserved hypothetical protein	-4.12	1.47e-05
		AFLA_064490	conserved hypothetical protein	-2.7	1.19e-05
		AFLA_064500	conserved hypothetical protein	-3.67	1.01e-05
		AFLA_064510	thioredoxin reductase GliT-like, putative	-3.12	2.92e-05
		AFLA_064520	O-methyltransferase GliM-like, putative	-4.33	2.43e-05
		AFLA_064530	glutathione S-transferase GliG-like, putative	-3.54	2.54e-05
		AFLA_064540	cytochrome P450 oxidoreductase GliC	-2.23	6.35e-05
		AFLA_064550	membrane dipeptidase GliJ-like, putative	-4.4	1.2e-05
		AFLA_064560	nonribosomal peptide synthase GliP-like, putative	-2.49	4.68e-05
		AFLA_064570	uracil permease, putative	-3.03	2.94e-05
		AFLA_064580	oxidoreductase, putative	-3.65	1.22e-05
		AFLA_064590	O-methyltransferase, putative	-3.6	8.02e-06
		AFLA_064600	conserved hypothetical protein	-1.7	0.00824251
		AFLA_064610	short-chain oxidoreductase, putative	-1.4	0.0140207
22		AFLA_066690	pyrroline-5-carboxylate reductase, putative	-4.83	0.000181267	100
		AFLA_066700	P450 family sporulation-specific N-formyltyrosine oxidase Dit2	-2.41	0.000322454
		AFLA_066710	conserved hypothetical protein	-1.9	0.00398624
		AFLA_066720	nonribosomal peptide synthase, putative	-2.86	0.000130989
		AFLA_066730	alcohol dehydrogenase, putative	-2.76	5.46e-06
		AFLA_066740	MSF multidrug transporter putative	#N/A	#N/A
23	Leporins	AFLA_066820	quinone oxidoreductase, putative	-3	4.72e-06	92.3
		AFLA_066830	conserved hypothetical protein	-1.69	0.00123019
		AFLA_066840	hybrid PKS/NRPS enzyme, putative	-2.75	4.72e-06
		AFLA_066850	conserved hypothetical protein	-1.2	0.0521267
		AFLA_066860	conserved hypothetical protein	-3.54	5.05e-06
		AFLA_066870	conserved hypothetical protein	#N/A	#N/A
		AFLA_066880	monocarboxylate transporter, putative	-3.55	0.000126258
		AFLA_066890	cytochrome P450, putative	-2.4	6.85e-05
		AFLA_066900	conserved hypothetical protein	#N/A	#N/A
		AFLA_066910	conserved hypothetical protein	#N/A	#N/A
		AFLA_066920	alcohol dehydrogenase putative	#N/A	#N/A
		AFLA_066930	cytochrome P450, putative	-2.21	4.16e-05
		AFLA_066940	O-methyltransferase, putative	-2.09	0.000512804
		AFLA_066950	conserved hypothetical protein	-4.98	7.09e-05
		AFLA_066960	hypothetical protein	-3.39	4.72e-06
		AFLA_066970	conserved hypothetical protein	-4.12	4.72e-06
		AFLA_066980	polyketide synthase, putative	-3.53	4.72e-06
24		AFLA_069320	ABC multidrug transporter, putative	-1.97	9.74e-05	100
		AFLA_069330	nonribosomal peptide synthase Pes1	-2.65	7.84e-06
		AFLA_069340	MSF drug transporter, putative	-2.24	0.000540172
25	Penicillin	AFLA_070840	MFS transporter, putative	-1.89	0.000342325	100
		AFLA_070850	phosphatidylserine decarboxylase family protein	-1.79	0.0160203
		AFLA_070860	ACV synthetase PcbAB	-2.2	2.48e-05
		AFLA_070870	isopenicillin N synthetase PcbC	-1.94	4.31e-05
		AFLA_070880	acyl-coenzyme A	-1.78	0.000239327
		AFLA_070900	#N/A	#N/A	#N/A
		AFLA_070910	aminotransferase putative	#N/A	#N/A
		AFLA_070910	aminotransferase, putative	-2.56	7.72e-05
		AFLA_070920	NRPS-like enzyme, putative	-1.59	0.0184182
26		AFLA_079260	#N/A	#N/A	#N/A	88.9
		AFLA_079270	#N/A	#N/A	#N/A
		AFLA_079290	#N/A	#N/A	#N/A
		AFLA_079300	2-amino-3-carboxymuconate-6-semialdehyde decarboxylase, putative	-1.42	0.0010642
		AFLA_079310	3-hydroxyanthranilate 3,4-dioxygenase, putative	-1.42	0.0126588
		AFLA_079320	conserved hypothetical protein	-1.78	0.00028968
		AFLA_079330	#N/A	#N/A	#N/A
		AFLA_079340	#N/A	#N/A	#N/A
		AFLA_079350	conserved hypothetical protein	-1.51	0.0168798
		AFLA_079360	PKS-like enzyme, putative	-1.57	0.000610394
		AFLA_079370	hypothetical protein	#N/A	#N/A
		AFLA_079380	NRPS-like enzyme, putative	-1.92	7.65e-05
		AFLA_079390	#N/A	#N/A	#N/A
		AFLA_079400	NRPS-like enzyme, putative	-2.79	2.53e-05
		AFLA_079410	MFS transporter, putative	-2.55	5.05e-06
		AFLA_079420	conserved hypothetical protein	1.24	0.198094
		AFLA_079430	amidase putative	#N/A	#N/A
27	Asparasone	AFLA_082140	#N/A	#N/A	#N/A	75
		AFLA_082150	polyketide synthase, putative	-1.12	0.302989
		AFLA_082160	MFS glucose transporter, putative	-2.2	0.000691161
		AFLA_082170	efflux pump antibiotic resistance protein, putative	-4.99	1.26e-05
		AFLA_082180	hypothetical protein	-2.07	0.0124401
28		AFLA_082450	#N/A	#N/A	#N/A	0
		AFLA_082460	conserved hypothetical protein	-1.25	0.0893341
		AFLA_082470	#N/A	#N/A	#N/A
		AFLA_082480	#N/A	#N/A	#N/A
		AFLA_082490	conserved hypothetical protein	-1.01	0.954206
29		AFLA_084080	dimethylallyl tryptophan synthase, putative	-1.33	0.01652	100
		AFLA_084090	C6 transcription factor, putative	-2.02	1.74e-05
30		AFLA_090170	MFS sugar transporter, putative	-1.11	0.227209	75
		AFLA_090180	alpha/beta hydrolase, putative	-2.55	2.89e-05
		AFLA_090190	#N/A	#N/A	#N/A
		AFLA_090200	#N/A	#N/A	#N/A
		AFLA_090210	amino acid permease, putative	-4.1	4.72e-06
		AFLA_090220	integral membrane protein	-1.58	0.00330846
31	Ustiloxin B	AFLA_094940	conserved hypothetical protein	-3.68	4.72e-06	94.1
		AFLA_094950	monooxygenase, putative	-3.6	4.72e-06
		AFLA_094960	cytochrome P450, putative	-3.68	4.72e-06
		AFLA_094970	#N/A	#N/A	#N/A
		AFLA_094980	conserved hypothetical protein	-2.02	2.69e-05
		AFLA_094990	conserved hypothetical protein	-3.3	7.18e-06
		AFLA_095000	hypothetical protein	-2.67	0.000160894
		AFLA_095010	conserved hypothetical protein	-7.15	6.57e-06
		AFLA_095020	hypothetical protein	-2.58	4.72e-06
		AFLA_095030	gamma glutamyl transpeptidase, putative	-4.17	5.3e-06
		AFLA_095040	NRPS-like enzyme, putative	-2.57	5.3e-06
		AFLA_095050	dimethylaniline monooxygenase, putative	-4.21	6.13e-06
		AFLA_095060	tyrosinase, putative	-2.38	1.2e-05
		AFLA_095070	MFS multidrug transporter, putative	-6.29	2.21e-05
		AFLA_095080	conserved hypothetical protein	1.56	0.196681
		AFLA_095090	C6 transcription factor, putative	-2.12	0.000325181
		AFLA_095100	conserved hypothetical protein	-3.43	4.73e-06
		AFLA_095110	conserved hypothetical protein	-2.73	4.72e-06
32	Aflatrem ATM1	AFLA_096260	aromatic ring-opening dioxygenase family protein	-1.69	5.03e-05	88.9
		AFLA_096270	#N/A	#N/A	#N/A
		AFLA_096280	conserved hypothetical protein	-1.67	8.35e-05
		AFLA_096290	#N/A	#N/A	#N/A
		AFLA_096300	#N/A	#N/A	#N/A
		AFLA_096310	Cupin domain protein	-1.38	0.0197427
		AFLA_096320	C6 and C2H2 transcription factor	#N/A	#N/A
		AFLA_096330	C6 and C2H2 transcription factor	-1.49	0.0076124
		AFLA_096340	hypothetical protein	-2.9	5.85e-06
		AFLA_096350	#N/A	#N/A	#N/A
		AFLA_096360	#N/A	#N/A	#N/A
		AFLA_096370	Zn2Cys6 transcription factor	#N/A	#N/A
		AFLA_096380	FAD dependent oxidoreductase, putative	-1.18	0.225431
		AFLA_096390	prenyl transferase AtmC	#N/A	#N/A
		AFLA_096400	#N/A	#N/A	#N/A
		AFLA_096410	PTH11-like integral membrane protein, putative	-1.62	0.00652509
		AFLA_096420	hypothetical protein	#N/A	#N/A
		AFLA_096430	cytochrome P450, putative	-2.17	1.04e-05
		AFLA_096440	acyl transferase, putative	-3.04	5.95e-06
		AFLA_096450	#N/A	-3.04	5.95e-06
33		AFLA_096700	#N/A	#N/A	#N/A	0
		AFLA_096710	#N/A	#N/A	#N/A
		AFLA_096720	#N/A	#N/A	#N/A
		AFLA_096730	conserved hypothetical protein	-1.16	0.554886
		AFLA_096740	monoxygenase putative	#N/A	#N/A
		AFLA_096750	#N/A	#N/A	#N/A
		AFLA_096760	#N/A	#N/A	#N/A
		AFLA_096770	#N/A	#N/A	#N/A
34		AFLA_100280	MFS transporter, putative	-1.4	0.00364706	80
		AFLA_100290	aliphatic nitrilase, putative	-2.05	5.39e-06
		AFLA_100300	C6 transcription factor, putative	-1.61	0.00322292
		AFLA_100310	oxidoreductase, putative	-1.18	0.335641
		AFLA_100320	#N/A	#N/A	#N/A
		AFLA_100330	FAD dependent oxidoreductase, putative	-3.44	4.72e-06
		AFLA_100340	nonribosomal peptide synthase putative	#N/A	#N/A
		AFLA_100350	#N/A	#N/A	#N/A
35	Piperazines	AFLA_101690	alcohol dehydrogenase, putative	-1.41	0.0155182	100
		AFLA_101700	NRPS-like enzyme, putative	-3.64	0.000680729
		AFLA_101710	NmrA-like family protein	-4.27	0.000114317
		AFLA_101720	cytochrome P450, putative	-1.89	0.00468164
		AFLA_101730	ferulate-5-hydroxylase, putative	-4.2	4.87e-05
		AFLA_101740	glycerophosphoinositol/ glycerophosphocholine transporter, putative	-1.41	0.00884268
36	Dihydrocurvularin	AFLA_104210	PKS-like enzyme, putative	-1.78	0.000551668	100
		AFLA_104220	conserved hypothetical protein	-2.56	5.95e-06
		AFLA_104230	#N/A	#N/A	#N/A
		AFLA_104240	PKS-like enzyme putative	#N/A	#N/A
		AFLA_104250	PKS-like enzyme, putative	-2.88	4.72e-06
		AFLA_104260	Phosphotransferase enzyme family protein	-2.28	7.03e-06
		AFLA_104270	acyl-CoA dehydrogenase family protein	-2.67	1.03e-05
37		AFLA_105050	geranylgeranyl pyrophosphate synthetase AtmG, putative	-2.12	0.000116652	86.7
		AFLA_105060	NAD dependent epimerase/dehydratase, putative	-2.64	4.89e-05
		AFLA_105070	cytochrome P450 oxygenase, putative	-3.61	0.000155058
		AFLA_105100	beta-galactosidase, putative	-2.01	2.52e-05
		AFLA_105110	hypothetical protein	-2.5	2.51e-05
		AFLA_105130	conserved hypothetical protein	-2.09	8.16e-06
		AFLA_105140	conserved hypothetical protein	-1.85	0.000618289
		AFLA_105170	O-methyltransferase, putative	-1.87	0.00451431
		AFLA_105180	hypothetical protein	-1.48	0.000337978
		AFLA_105190	NRPS-like enzyme, putative	-2.52	4.41e-05
		AFLA_105200	GPI anchored endo-1,3(4)-beta-glucanase, putative	-2.12	0.00201741
		AFLA_105220	short-chain type dehydrogenase, putative	-2.2	1.37e-05
		AFLA_105240	hypothetical protein	-1.07	0.55142
		AFLA_105250	hypothetical protein	-2.61	4.95e-05
		AFLA_105260	hypothetical protein	-1.17	0.196834
		AFLA_105270	conserved hypothetical protein	-1.11	0.580418
		AFLA_105280	conserved hypothetical protein	-4.34	1.76e-05
		AFLA_105290	3-beta hydroxysteroid dehydrogenase/isomerase, putative	-1.21	0.142666
		AFLA_105300	metallo-beta-lactamase domain protein, putative	-1.4	0.00860755
		AFLA_105310	AT DNA binding protein, putative	-2.12	0.000504876
		AFLA_105320	phosphoserine aminotransferase	-3.49	2.45e-05
		AFLA_105330	conserved hypothetical protein	-2.72	4.72e-06
		AFLA_105350	conserved hypothetical protein	-2.5	4.17e-05
		AFLA_105360	CBF/NF-Y family transcription factor, putative	-2.31	5.98e-06
		AFLA_105370	conserved hypothetical protein	-1.68	0.000550899
		AFLA_105380	actin-binding protein, putative	-1.98	7.66e-06
		AFLA_105400	kinesin family protein (KlpA), putative	-3.15	1.35e-05
		AFLA_105410	thioester reductase family protein, putative	-2.49	1.2e-05
		AFLA_105420	hypothetical protein	-5.49	1.87e-05
		AFLA_105430	fatty acid desaturase protein, putative	-2.92	4.77e-06
38		AFLA_105440	cytochrome P450, putative	-2.71	2.23e-05	100
		AFLA_105450	polyketide synthase, putative	-2.29	9.75e-06
		AFLA_105460	conserved hypothetical protein	#N/A	#N/A
39	Aflavarins	AFLA_108540	NADH oxidase, putative	-1.68	0.000689395	100
		AFLA_108550	#N/A	#N/A	#N/A
		AFLA_108560	#N/A	#N/A	#N/A
		AFLA_108570	#N/A	#N/A	#N/A
		AFLA_108580	cytochrome P450 putative	#N/A	#N/A
40		AFLA_112820	toxin biosynthesis ketoreductase, putative	-1.99	0.000264711	87.5
		AFLA_112830	conserved hypothetical protein	-2.61	5.99e-06
		AFLA_112840	polyketide synthase, putative	-1.87	2.03e-05
		AFLA_112850	O-methyltransferase, putative	-1.45	0.00950603
		AFLA_112860	#N/A	#N/A	#N/A
		AFLA_112870	monooxygenase, putative	-1.39	0.0172713
		AFLA_112880	2,4-dichlorophenol 6-monooxygenase, putative	-1.82	0.0228739
		AFLA_112890	MFS transporter, putative	-1.18	0.215084
		AFLA_112900	epoxide hydrolase, putative	-1.75	5.92e-05
41	Monodictylphenone	AFLA_114800	hypothetical protein	-1.51	0.00284394	100
		AFLA_114810	cytochrome P450, putative	-3.68	1.22e-05
		AFLA_114820	polyketide synthase, putative	-4.85	0.000526513
42		AFLA_116160	#N/A	#N/A	#N/A	57.1
		AFLA_116170	hypothetical protein	-1.74	0.229309
		AFLA_116180	hypothetical protein	-2.85	0.0184315
		AFLA_116190	conserved hypothetical protein	-1.53	0.371564
		AFLA_116200	conserved hypothetical protein	-1.97	0.0111908
		AFLA_116210	O-methyltransferase, putative	-1.76	0.0647401
		AFLA_116220	#N/A	#N/A	#N/A
		AFLA_116230	#N/A	#N/A	#N/A
		AFLA_116240	hypothetical protein	-1.51	0.00397729
		AFLA_116250	conserved hypothetical protein	-2.31	9.46e-06
		AFLA_116260	#N/A	#N/A	#N/A
43		AFLA_116480	#N/A	#N/A	#N/A	75
		AFLA_116490	#N/A	#N/A	#N/A
		AFLA_116500	#N/A	#N/A	#N/A
		AFLA_116510	conserved hypothetical protein	-1.16	0.228001
		AFLA_116520	gibberellin 2-beta-dioxygenase, putative	-5.77	1.81e-05
		AFLA_116530	#N/A	#N/A	#N/A
		AFLA_116540	#N/A	#N/A	#N/A
		AFLA_116550	conserved hypothetical protein	1.27	0.259782
		AFLA_116560	NmrA-like family protein	-2.91	6.25e-06
		AFLA_116570	DUF636 domain protein	-2.37	4.79e-05
		AFLA_116560	NmrA-like family protein	#N/A	#N/A
		AFLA_116590	CRAL/TRIO domain protein	-2.07	1.34e-05
		AFLA_116600	dimethylallyl tryptophan synthase, putative	-1.66	0.000439719
		AFLA_116610	conserved hypothetical protein	-3.84	0.000472551
		AFLA_116620	#N/A	#N/A	#N/A
		AFLA_116630	(S)-2-hydroxy-acid oxidase, putative	-3.01	4.72e-06
		AFLA_116640	conserved hypothetical protein	-3.55	4.72e-06
		AFLA_116650	pectate lyase, putative	-1.3	0.232747
		AFLA_116660	conserved hypothetical protein	-1.63	0.00204497
44	6-Hydroxy-7-methyl-3-nonylisoquinoline-5,8-dione	AFLA_116870	transferase family protein	-1.56	0.000454532	100
		AFLA_116880	#N/A	#N/A	#N/A
		AFLA_116890	#N/A	#N/A	#N/A
		AFLA_116900	#N/A	#N/A	#N/A
		AFLA_116910	#N/A	#N/A	#N/A
		AFLA_116920	short-chain dehydrogenase, putative	-2.88	2.69e-05
45		AFLA_118300	C6 transcription factor, putative	-2.14	0.00127124	92.9
		AFLA_118310	conserved hypothetical protein	-2.13	2.06e-05
		AFLA_118320	hypothetical protein	-5.32	1.83e-05
		AFLA_118330	conserved hypothetical protein	-1.98	5.67e-05
		AFLA_118340	flavin containing polyamine oxidase, putative	-4.28	1.23e-05
		AFLA_118350	glutamate decarboxylase putative	#N/A	#N/A
		AFLA_118360	conserved hypothetical protein	-1.63	0.00461291
		AFLA_118370	conserved hypothetical protein	-2.74	8.06e-06
		AFLA_118380	conserved hypothetical protein	-1.8	0.00103637
		AFLA_118390	NCS family nucleoside transporter, putative	-2.76	1.5e-05
		AFLA_118400	hypothetical protein	-1.27	0.105028
		AFLA_118410	conserved hypothetical protein	-2.64	5.92e-05
		AFLA_118420	hypothetical protein	-3.36	1.02e-05
		AFLA_118430	#N/A	#N/A	#N/A
		AFLA_118440	#N/A	#N/A	#N/A
		AFLA_118450	conserved hypothetical protein	-1.63	0.00273571
		AFLA_118460	amino acid transporter, putative	-3.2	4.72e-06
46		AFLA_118940	#N/A	#N/A	#N/A	100
		AFLA_118950	#N/A	#N/A	#N/A
		AFLA_118960	polyketide synthase, putative	-1.68	0.00346986
		AFLA_118970	MAK1-like monooxygenase, putative	-1.96	1.09e-05
47		AFLA_119090	#N/A	#N/A	#N/A	100
		AFLA_119100	#N/A	#N/A	#N/A
		AFLA_119110	NRPS-like enzyme putative	#N/A	#N/A
		AFLA_119120	beta-lactamase family protein	-2.98	4.77e-06
		AFLA_119130	conserved hypothetical protein	#N/A	#N/A
		AFLA_119140	short-chain dehydrogenases/reductase, putative	-2.59	2.87e-05
48		AFLA_121440	fumarylacetoacetate hydrolase, putative	-1.86	2.58e-05	80
		AFLA_121450	trihydroxytoluene oxygenase	-2.36	1.29e-05
		AFLA_121460	hypothetical protein	1.51	0.0983285
		AFLA_121470	#N/A	#N/A	#N/A
		AFLA_121480	#N/A	#N/A	#N/A
		AFLA_121490	#N/A	#N/A	#N/A
		AFLA_121500	#N/A	#N/A	#N/A
		AFLA_121510	#N/A	#N/A	#N/A
		AFLA_121520	#N/A	#N/A	#N/A
		AFLA_121530	#N/A	#N/A	#N/A
		AFLA_121540	#N/A	#N/A	#N/A
		AFLA_121550	conserved hypothetical protein	-2.86	4.72e-06
		AFLA_121560	conserved hypothetical protein	-1.89	0.000373236
		AFLA_121570	conserved hypothetical protein	-1.25	0.0662119
		AFLA_121580	C-4 methyl sterol oxidase, putative	-2.43	0.00289259
		AFLA_121590	zinc-binding alcohol dehydrogenase, putative	1.42	0.0449301
		AFLA_121600	conserved hypothetical protein	-2.14	2.43e-05
		AFLA_121610	cytochrome P450, putative	-2.45	6.24e-05
		AFLA_121620	conserved hypothetical protein	#N/A	#N/A
		AFLA_121630	#N/A	#N/A	#N/A
49		AFLA_125600	efflux pump antibiotic resistance protein, putative	-1.43	0.00131589	100
		AFLA_125610	conserved hypothetical protein	-2.22	8.89e-06
		AFLA_125620	ThiJ/PfpI family transcriptional regulator, putative	-2.73	0.000133543
		AFLA_125630	#N/A	#N/A	#N/A
		AFLA_125640	#N/A	#N/A	#N/A
		AFLA_125650	hypothetical protein	-1.87	0.00514628
50		AFLA_126660	ankyrin repeat protein	#N/A	#N/A	100
		AFLA_126670	hypothetical protein	-4.34	0.00715465
		AFLA_126680	WD repeat-containing protein, putative	-3.36	0.0145393
		AFLA_126690	conserved hypothetical protein	-4.12	0.00612997
		AFLA_126700	hypothetical protein	#N/A	#N/A
		AFLA_126710	polyketide synthase, putative	-3.24	0.00113759
		AFLA_126720	hypothetical protein	#N/A	#N/A
		AFLA_126730	conserved hypothetical protein	-4.16	0.000853711
51	2-Ethyl-4,6-dihydroxy-3-methyl-6-(2-oxopropyl) benzaldehyde	AFLA_126990	conserved hypothetical protein	#N/A	#N/A	40
		AFLA_127000	hypothetical protein	#N/A	#N/A
		AFLA_127010	conserved hypothetical protein	-1.65	0.00531427
		AFLA_127020	monooxygenase, putative	#N/A	#N/A
		AFLA_127030	conserved hypothetical protein	-1.03	0.710765
		AFLA_127040	MFS monocarboxylate transporter, putative	-1.2	0.0870258
		AFLA_127050	conserved hypothetical protein	#N/A	#N/A
		AFLA_127060	conserved hypothetical protein	#N/A	#N/A
		AFLA_127070	short-chain dehydrogenase, putative	#N/A	#N/A
		AFLA_127080	conserved hypothetical protein	#N/A	#N/A
		AFLA_127090	polyketide synthase, putative	#N/A	#N/A
		AFLA_127100	conserved hypothetical protein	1.08	0.842154
		AFLA_127110	MFS transporter, putative	-2.25	0.000110514
52		AFLA_128030	hypothetical protein	-3.9	5.4e-06	85.7
		AFLA_128040	efflux pump antibiotic resistance protein, putative	-1.75	0.00368083
		AFLA_128050	conserved hypothetical protein	-5.17	5.3e-06
		AFLA_128060	polyketide synthase, putative	-5.25	4.72e-06
		AFLA_128070	conserved hypothetical protein	-1.17	0.203029
		AFLA_128080	conserved hypothetical protein	-2.23	0.000722248
		AFLA_128090	cytochrome P450 alkane hydroxylase, putative	-2.88	8.11e-06
53		AFLA_135430	cytochrome P450, putative	#N/A	#N/A	100
		AFLA_135440	cytochrome P450, putative	#N/A	#N/A
		AFLA_135450	trichodiene synthase, putative	#N/A	#N/A
		AFLA_135460	conserved hypothetical protein	#N/A	#N/A
		AFLA_135470	ornithine decarboxylase, putative	#N/A	#N/A
		AFLA_135480	galactose-proton symport, putative	#N/A	#N/A
		AFLA_135490	nonribosomal peptide synthase, putative	-1.43	0.000313842
		AFLA_135500	conserved hypothetical protein	#N/A	#N/A
54	Aflatoxins	AFLA_139140	aflYa/ nadA/ NADH oxidase	#N/A	#N/A	100
		AFLA_139150	aflY/ hypA/ hypP/ hypothetical protein	-4.11	5.44e-05
		AFLA_139160	aflX/ ordB/ monooxygenase/ oxidase	-6.02	6.71e-05
		AFLA_139170	aflW/ moxY/ monooxygenase	-1.5	0.00316551
		AFLA_139180	aflV/ cypX/ cytochrome P450 monooxygenase	-7.26	1.68e-05
		AFLA_139190	aflK/ vbs/ VERB synthase	-6.33	1.06e-05
		AFLA_139200	aflQ/ ordA/ ord-1/ oxidoreductase/ cytochrome P450 monooxigenase	-3.64	0.000160525
		AFLA_139200	aflQ/ ordA/ ord-1/ oxidoreductase/ cytochrome P450 monooxigenase	#N/A	#N/A
		AFLA_139210	aflP/ omtA/ omt-1/ O-methyltransferase A	#N/A	#N/A
		AFLA_139220	aflO/ omtB/ dmtA/ O-methyltransferase B	#N/A	#N/A
		AFLA_139230	aflI/ avfA/ cytochrome P450 monooxygenase	#N/A	#N/A
		AFLA_139240	aflLa/ hypB/ hypothetical protein	-8	1.82e-05
		AFLA_139260	aflG/ avnA/ ord-1/ cytochrome P450 monooxygenase	-12	9.96e-06
		AFLA_139270	aflNa/ hypD/ hypothetical protein	#N/A	#N/A
		AFLA_139280	aflN/ verA/ monooxygenase	-2.31	6.38e-05
		AFLA_139290	aflMa/ hypE/ hypothetical protein	-4.26	0.00119479
		AFLA_139300	aflM/ ver-1/ dehydrogenase/ ketoreductase	-12.38	1.94e-05
		AFLA_139310	aflE/ norA/ aad/ adh-2/ NOR reductase/ dehydrogenase	-10.5	4.92e-05
		AFLA_139320	aflJ/ estA/ esterase	-10.7	3.01e-05
		AFLA_139330	aflH/ adhA/ short chain alcohol dehydrogenase	-4	0.00107693
		AFLA_139340	aflS/ pathway regulator	-2.75	0.000150355
		AFLA_139360	aflR / apa-2 / afl-2 / transcription activator	-2.3	0.000104719
		AFLA_139370	aflB / fas-1 / fatty acid synthase beta subunit	-3.52	7.85e-06
		AFLA_139380	aflA / fas-2 / hexA / fatty acid synthase alpha subunit	-6.05	4.72e-06
		AFLA_139390	aflD / nor-1 / reductase	-1.29	0.0168742
		AFLA_139400	aflCa / hypC / hypothetical protein	-1.42	0.00306097
		AFLA_139410	aflC / pksA / pksL1 / polyketide synthase	-3.87	2.18e-05
		AFLA_139420	aflT / aflT / transmembrane protein	-4.95	2.42e-05
		AFLA_139430	aflU / cypA / P450 monooxygenase	#N/A	#N/A
		AFLA_139440	aflF / norB / dehydrogenase	-4.36	4.72e-06
55	CPA	AFLA_139460	MFS multidrug transporter, putative	-1.22	0.191129	80
		AFLA_139470	FAD dependent oxidoreductase, putative	-3.34	1.93e-05
		AFLA_139480	dimethylallyl tryptophan synthase, putative	-2.39	5.05e-06
		AFLA_139490	hybrid PKS/NRPS enzyme, putative	-2.1	4.25e-05
		AFLA_139560	C6 transcription factor, putative	-1.72	0.0473291
56	Kojic acid	AFLA_096040	conserved hypothetical protein	-1.3	0.20718	33.3
		AFLA_096050	protein RDR1, putative	-1.6	0.00114449
		AFLA_096060	conserved hypothetical protein	1.13	0.189115
